# Supplementary material for: Geographic and Ecological Diversity of Green Sulfur Bacteria in Hot Spring Mat Communities
Source: Microorganisms. 2023 Dec 4;11(12):2921. doi: 10.3390/microorganisms11122921 (PMC10746008; doi:10.3390/microorganisms11122921)
Supplement: Supplementary file 1 [file microorganisms-11-02921-s001.zip]

Archive with 1 entries (1 files):
- microorganisms-2716425-supplementary.pdf
